# Supplementary material for: An Oral Inoculation Infant Rabbit Model for Shigella Infection
Source: mBio. 2020 Jan 21;11(1):e03105-19. doi: 10.1128/mBio.03105-19 (PMC6974573; doi:10.1128/mBio.03105-19)
Supplement: TABLE S1 [file mBio.03105-19-st001.xlsx]

## Sheet: Table S1
		Table S1. Transposon library in Shigella flexneri 2a strain 2457T
		Shigella flexneri 2a strain 2457T
			Genome size (Mb):		4.821
			Chromosome		4.599
			Virluence Plasmid *		0.222
			GC %:		0.507
			Protein coding genes:		4120
			Total TA sites:		220869
		Transposon Library (pSC189)
			Mapped reads:		4533082
			TA sites hit:		106373
			Percentage of TA sites hit:		0.48
	* no published sequence for 2457T exists, so instead reads were mapped to the virulence plasmid pCP301 from the closely related strain S. flexneri 2a strain 301
