# Supplementary material for: An Oral Inoculation Infant Rabbit Model for Shigella Infection
Source: mBio. 2020 Jan 21;11(1):e03105-19. doi: 10.1128/mBio.03105-19 (PMC6974573; doi:10.1128/mBio.03105-19)
Supplement: TABLE S2 [file mBio.03105-19-st002.xlsx]

## Sheet: Table S2
		Table S2. Strains, plasmids, and oligos
		Table S2A List of strains
		Strain	Genotype	Source
		Shigella flexneri 2a strain 2457T
		WT	wild type strain	Marcia Goldberg
		BS103	isogenic derivate of wild type strain lacking the entire virulence plasmid	Marcia Goldberg
		WT SmR	wild type strain, spontaneous streptomycin resistant isolate	This study
		WT SmR, pKD46	WT SmR, transformed with lambda red plasmid pKD46	This study
		(plasmid -) BS103 SmR	BS103 SmR, the SmR allele from WT SmR was introduced into BS103 via P1 transduction	Marcia Goldberg
		WT SmR, icsA::Cm	WT SmR, replacement of icsAwith Cm resistance cassette from pKD3 using lambda red recombination	This study
		ΔicsA	WT SmR, deletion of icsA	This study
		WT SmR, mxiM::Cm	WT SmR, replacement of mxiMwith Cm resistance cassette from pKD3 using lambda red recombination	This study
		(T3SS -) ΔmxiM	WT SmR, deletion of mxiM	This study
		Escherichia coli
		DH5α λpir
		MFDpir		(79)
		MFDpir pSC189		This study
		Table S2B List of plasmids
		Plasmid	Relevant genotype	Source
		pKD46	lambda red recombination plasmid; exo, beta, gam; temperature sensitive ori; Carb	(75)
		pKD3	chloramphenicol cassette for lambda red recombination; Carb, Cm	(75)
		pCP20	FLP recombianse plasmid for lambda red recombination; Temperature sensitive ori; Carb	(75)
		pSC189	transposon delivery vector; Carb, Km	(77)
		Table S2C List of primers
		Primer name	Primer sequence	Source
		Mutant construction
		icsA-F	TTTTCAGGGGTTTATCAACCACTTACTGATAATATAGTGCCATATGAATATCCTCCTTAG	This study
		icsA-R	GAAATGCAGGACATCAACACGCCCTGCATTTTTATTATCAGTGTAGGCTGGAGCTGCTTC	This study
		icsA-UP	TATTCCAACTTACTTCTGTAG	This study
		mxiM-F	CGATTCATTAATTAGTGTCTTTGAAGCAGGGAGAGAGGCAGATGCATATGAATATCCTCCTTAG	This study
		mxiM-R	ATATTACTTGTATTTAGACCTTTATATTTACTCACAATACAATTAGTGTAGGCTGGAGCTGCTTC	This study
		mxiM-UP	CTCATAGATGCAAATCAATATG	This study
		Check for intact virulence plasmid
		OspB MLS F	GATGGTGTTAGACCATACTGTAG	This study
		OspB MLS R	CTCTTGGTATTTGTTGTCCC	This study
		VirF MLS F	GATGGATATGGGACATAAAAAC	This study
		VirF MLS R	GTTTAACCCCCTTTTCTCCTC	This study
		OspC3 MLS F	GCAAAATGTTTTCTCAAGGGACC	This study
		OspC3 MLS R	GCCAAAATCTACAGTATGATGTG	This study
		IpgD MLS F	GCACATAACTAATTTGGGATTGC	This study
		IpgD MLS R	GGCAGGAGTTAATTGAAAACC	This study
		IcsA MLS F	CTGCCGGTTTGTACAGTTCTTGG	This study
		IcsA MLS R	CAGAAGGTATATTTCACACCC	This study
		VirK MLS F	GCGAAGCACAAGTAACAATATG	This study
		VirK MLS R	CATGACTGTGCTCACTGACTG	This study
		Sanger sequencing rpsL
		rpsL F	CCTGAACGAAGACCTTATTG	This study
		rpsL R	GACGTGGCATGGAAATACTC	This study
		rpsL seq	CGGGATCGTTGTATATTTCTT	This study
